# Supplementary material for: Mechanism of Suppression of Chromosomal Instability by DNA Polymerase POLQ
Source: PLoS Genet. 2014 Oct 2;10(10):e1004654. doi: 10.1371/journal.pgen.1004654 (PMC4183433; doi:10.1371/journal.pgen.1004654)
Supplement: Table S1 — POLQ-dependent extension of 3′ DNA ends relies upon homology. Primer extension assays were carried out with a defined substrate (top) incubated in the presence of an active polymerase fragment of POLQ. Products were then incubated with terminal deoxynucleotidyl transferase (TdT) in the presence of only dA, dC, dG, or dTTP to create extension products that terminate with homopolymeric runs. The reaction products were then cloned and sequenced for analysis of extension products. Extension products are listed above for each homopolymeric run. (XLSX) [file pgen.1004654.s007.xlsx]

## Sheet: Sheet2
Table S1 POLQ-dependent extension of 3' DNA ends relies upon homology
Substrate		GTTTGTGAGTTTCC
Seq	Length (bp)	Extension Product	Homopolymer
1	30	AAACAAACAAACAAACAAACAAACAAACAA	T
2	26	AAAACAAGCAAACAACCAAACTTTTG	T
3	25	AAAAAAAAAAACAAACTCACGCGAT	G
4	24	AACACAAACAAAACAACCCGCAAT	C
5	23	ACAAACAAACAAACAAACACACG	C
6	21	AAAACAACAAACAAAACTCCG	C
7	21	AAACAAAACAAACAAACAAAG	A
8	20	AAACAAACAAACAAGCCGGG	C
9	20	AACAAACCTGTACCGGCCCG	C
10	20	TCAAAAAACTCAAAACAAAC	A
11	19	AAAACAAAACAAAACAAAC	G
12	19	CAAACTCATCTCACGCGAA	C
13	18	AAACAAACAAAACAAACC	A
14	18	ACAAACAAACAAACACAC	A
15	17	AACAAACAAAACAAACA	C
16	17	ACAAACAAACAAACCGG	C
17	17	AAAAACAAAAAAAACTC	A
18	16	AAGCAAACAACAAAAA	G
19	16	AAAAACAAAAAAAAAA	G
20	14	AAAACAAAACAAAA	G
21	14	AAACAAACAAACAC	G
22	14	ACAAACAAACAAAC	A
23	13	AAACAAACAAACG	A
24	13	AAACAAACAAGAG	A
25	13	AAACAAACAAACG	A
26	12	ACAAAACAAACG	C
27	12	AAACAAACAAAC	A
28	12	AAACAAACAAAC	A
29	11	AAACAACCAAC	A
30	11	ACAACCCCAAC	A
31	9	AAACAAACG	A
32	8	GGGCGAGT	G
33	8	AAACAAAC	A
34	8	AACAAGAC	A
35	6	GCGCCG	C
36	5	AAAAC	A
37	5	AAGAC	A
38	5	CACCC	A
39	5	CACAC	A
40	5	AAGAC	A
41	4	TCGT	G
42	4	GAGG	A
43	4	AAGC	A
44	3	AAA	G
45	3	CAC	A
46	2	AA	G
47	2	CC	A
48	1	A	G
49	1	T	G
50	1	T	G
51	1	T	G
52	1	C	G
53	1	T	A
54	1	C	A
